# Supplementary material for: UMPred-FRL: A New Approach for Accurate Prediction of Umami Peptides Using Feature Representation Learning
Source: Int J Mol Sci. 2021 Dec 4;22(23):13124. doi: 10.3390/ijms222313124 (PMC8658322; doi:10.3390/ijms222313124)
Supplement: Supplementary file 1 [file ijms-22-13124-s001.zip]

Archive with 1 entries (1 files):
- ijms-1457796-supplementary.pdf
